# Supplementary material for: Internal Migration, Mealtime Social Disconnection, and Alcohol Use Are Linked to Poor Dietary Habits Among Peruvian Medical Students
Source: Healthcare (Basel). 2026 Feb 9;14(4):433. doi: 10.3390/healthcare14040433 (PMC12941228; doi:10.3390/healthcare14040433)
Supplement: Supplementary file 1 [file healthcare-14-00433-s001.zip]

Archive with 1 entries (1 files):
- healthcare-4107245-supplementary.pdf
